# Supplementary material for: Chronic health conditions and health-related economic inactivity in midlife: Evidence from the 1958 and 1970 British birth cohorts
Source: SSM Popul Health. 2026 Jun 23;35:101940. doi: 10.1016/j.ssmph.2026.101940 (PMC13320332; doi:10.1016/j.ssmph.2026.101940)
Supplement: Multimedia component 2 [file mmc2.xlsx]

## Sheet: Cover
Chronic health conditions and economic activity
Full set of results from analyses of the 1958c National Child Development Study and 1970 British Cohort Study
Description
This spreadsheet contains risk ratios and average marginal effects from regressions models from main analysis, sensitivity analysis and stratified analysis
Note that marginal effects need to be multiplied by 100 for them to be expressed in percentage format.
Key						Example
ACT	active (full time, part time, unemployed)
ACTFT	active full time					ACTPT_RR	Risk ratio for active part time (base is active full-time group)
ACTPT	active part time					ACTPT_RR_UL	Upper 95% confidence limit for the risk ratio for active part time group
HIBP	high blood pressure					INHLT_ME	Average marginal effect for inactive due to health reasons group
INHLT	inactive due to health reasons					INHLT_ME_LL	Lower 95% confidence limit for average marginal effect for inactive due to health group
INOTH	inactive due to other reasons
LL	lower 95% confidence limit
LSI	longstanding illness
ME	average marginal effect
PD	psychological distress
RR	risk ratio
UL	upper 95% confidence limit
UNEMP	unemployed
Models
Model 1 Unadjusted			Includes exposure and outcome only.
Model 2 Lagged			Additionally controls for sex at birth, age (if outcome is measured across a range of ages), and the lagged outcome.
Model 3 Fully adjusted			Additionally controls for parental socioeconomic status, cognitive ability in childhood, and educational attainment, housing tenure, partnership status, household income, and number of children/people in the household.
Sensitivity 1			Fully adjusted model grouping full-time, part-time and unemployed into single outcome category
Sensitivity 2			Fully adjusted model with extra controls for mother and father's education, housing tenure at age 5/7, breastfeeding and maternal smoking
Sensitivity 3			Fully adjusted model excluding those inactive (due to health or other reasons) at age 42
Sensitivity 4			Fully adjusted model excluding those inactive due to health at age 42
Stratifed			Fully adjusted models stratified by sex, educational attainment, housing tenure and household income quintile
Unweighted Unimputed			Fully adjusted models on unimputed, unweighted data (full-time, part-time and unemployed are grouped into a single active outcome category to ensure sufficient numbers)
Missing data
Multiple imputation and inverse probability weights for non-response were used to restore representativeness of the sample and mitigate the impact of missing data.

## Sheet: Model 1 Unadjusted
Cohort	Condition	ACTFT_RR	ACTFT_RR_LL	ACTFT_RR_UL	ACTPT_RR	ACTPT_RR_LL	ACTPT_RR_UL	UNEMP_RR	UNEMP_RR_LL	UNEMP_RR_UL	INHLT_RR	INHLT_RR_LL	INHLT_RR_UL	INOTH_RR	INOTH_RR_LL	INOTH_RR_UL	ACTFT_ME	ACTFT_ME_LL	ACTFT_ME_UL	ACTPT_ME	ACTPT_ME_LL	ACTPT_ME_UL	UNEMP_ME	UNEMP_ME_LL	UNEMP_ME_UL	INHLT_ME	INHLT_ME_LL	INHLT_ME_UL	INOTH_ME	INOTH_ME_LL	INOTH_ME_UL
1970c	LSI	1	1	1	1.4139	1.09667	1.8229	1.82329	0.724197	4.59046	13.3026	7.71266	22.944	1.86603	1.31372	2.65053	-0.222904	-0.268452	-0.177356	-0.00439153	-0.0394459	0.0306629	0.00505722	-0.0151222	0.0252366	0.201942	0.161204	0.242679	0.0202967	-0.00735809	0.0479514
1970c	Obesity	1	1	1	0.600388	0.451662	0.798088	0.657691	0.234376	1.84557	1.86519	1.16332	2.99052	0.87176	0.589345	1.28951	0.0186422	-0.037427	0.0747114	-0.0706224	-0.102084	-0.0391605	-0.0065912	-0.0246356	0.0114532	0.0665208	0.0192944	0.113747	-0.00794938	-0.0348703	0.0189715
1970c	Diabetes	1	1	1	0.889691	0.476432	1.66141	0.342501	0.0809594	1.44896	3.53056	1.91811	6.4985	1.25386	0.676547	2.32381	-0.106689	-0.209677	-0.00370178	-0.0435178	-0.112347	0.025311	-0.0149453	-0.0256871	-0.00420337	0.161424	0.0551809	0.267666	0.00372866	-0.0417366	0.0491939
1970c	HIBP	1	1	1	0.841992	0.641928	1.10441	1.24322	0.455818	3.39083	1.79363	1.10057	2.92315	1.41985	0.989421	2.03753	-0.0448007	-0.101064	0.0114624	-0.0372603	-0.0708995	-0.00362104	0.0035607	-0.0195306	0.026652	0.0545244	0.00177946	0.107269	0.0239759	-0.00670385	0.0546556
1970c	BackPain	1	1	1	1.18031	0.957264	1.45533	1.02629	0.462401	2.27781	2.14569	1.41543	3.2527	1.11997	0.808442	1.55155	-0.0706376	-0.111963	-0.0293125	0.00923492	-0.020861	0.0393308	-0.00152556	-0.0176848	0.0146337	0.0627383	0.0241895	0.101287	0.000190005	-0.0229053	0.0232853
1970c	PD	1	1	1	1.15799	0.859576	1.56	2.00372	0.793417	5.06028	6.56551	4.00837	10.754	1.65436	1.03423	2.64631	-0.183145	-0.241859	-0.124431	-0.0261383	-0.0645148	0.0122383	0.00901669	-0.0136381	0.0316715	0.184181	0.125936	0.242427	0.0160855	-0.0218137	0.0539847
1958c	LSI	1	1	1	1.087	0.879555	1.34336	1.40499	0.762108	2.59017	8.84232	5.80681	13.4647	1.75366	1.27929	2.40394	-0.16213	-0.204609	-0.119651	-0.0283246	-0.053672	-0.00297731	0.00268058	-0.0173863	0.0227474	0.160251	0.129492	0.19101	0.0275229	0.000278982	0.0547667
1958c	Obesity	1	1	1	0.682699	0.509856	0.914136	1.20474	0.589325	2.46281	1.39501	0.94292	2.06387	1.56325	1.02864	2.37569	-0.0181169	-0.0696256	0.0333917	-0.056952	-0.0873312	-0.0265727	0.00607262	-0.019443	0.0315882	0.0262808	-0.00694288	0.0595045	0.0427154	-0.000359233	0.0857901
1958c	Diabetes	1	1	1	1.43202	0.72855	2.81476	1.41929	0.339404	5.93505	2.82961	1.36771	5.8541	1.25809	0.517693	3.05739	-0.131097	-0.246824	-0.015369	0.0236198	-0.0782154	0.125455	0.00746403	-0.0506271	0.0655551	0.0970038	-0.00621516	0.200223	0.00300897	-0.075655	0.081673
1958c	HIBP	1	1	1	1.17471	0.85868	1.60706	1.76938	0.910711	3.43764	2.89616	1.80548	4.64572	1.71885	1.10262	2.67947	-0.127811	-0.189503	-0.0661191	-0.00850573	-0.0472522	0.0302407	0.0138868	-0.0144094	0.0421829	0.0895001	0.0338852	0.145115	0.0329302	-0.0105192	0.0763796
1958c	BackPain	1	1	1	0.987943	0.792461	1.23164	2.01029	1.17545	3.43806	2.31363	1.6044	3.33637	1.37719	0.958707	1.97833	-0.0814843	-0.130705	-0.0322637	-0.0220924	-0.0484373	0.00425245	0.0215063	0.000120179	0.0428924	0.0643656	0.0312221	0.097509	0.0177049	-0.0129005	0.0483103
1958c	PD	1	1	1	1.57627	1.17992	2.10576	3.34665	1.72476	6.4937	6.11515	4.1439	9.02413	3.10879	2.06965	4.66965	-0.256081	-0.307183	-0.204978	-0.00273268	-0.0419529	0.0364875	0.0314208	-0.00124354	0.0640851	0.154079	0.10356	0.204598	0.0733134	0.0253137	0.121313

## Sheet: Model 2 Lagged
Cohort	Condition	ACTFT_RR	ACTFT_RR_LL	ACTFT_RR_UL	ACTPT_RR	ACTPT_RR_LL	ACTPT_RR_UL	UNEMP_RR	UNEMP_RR_LL	UNEMP_RR_UL	INHLT_RR	INHLT_RR_LL	INHLT_RR_UL	INOTH_RR	INOTH_RR_LL	INOTH_RR_UL	ACTFT_ME	ACTFT_ME_LL	ACTFT_ME_UL	ACTPT_ME	ACTPT_ME_LL	ACTPT_ME_UL	UNEMP_ME	UNEMP_ME_LL	UNEMP_ME_UL	INHLT_ME	INHLT_ME_LL	INHLT_ME_UL	INOTH_ME	INOTH_ME_LL	INOTH_ME_UL
1970c	LSI	1	1	1	1.19035	0.889562	1.59286	1.55637	0.559535	4.32913	5.38299	2.84669	10.179	1.53055	1.03514	2.26306	-0.0871358	-0.129932	-0.0443397	-0.011659	-0.0426607	0.0193427	0.00232174	-0.0180339	0.0226774	0.0837011	0.0447128	0.122689	0.012772	-0.0119788	0.0375227
1970c	Obesity	1	1	1	0.551653	0.384561	0.791347	0.650395	0.206139	2.05208	1.66669	0.852971	3.25669	0.807433	0.516674	1.26182	0.035488	-0.0113822	0.0823581	-0.0596665	-0.0909621	-0.0283709	-0.00569229	-0.0240818	0.0126972	0.0348725	-0.00178272	0.0715276	-0.00500161	-0.0300038	0.0200006
1970c	Diabetes	1	1	1	0.931494	0.503084	1.72472	0.407899	0.0930661	1.78778	3.51971	1.25176	9.89672	1.35481	0.666348	2.75456	-0.0554147	-0.15545	0.0446205	-0.0310809	-0.0848331	0.0226712	-0.0136774	-0.0253819	-0.00197299	0.089043	-0.0101551	0.188241	0.0111301	-0.0333501	0.0556102
1970c	HIBP	1	1	1	0.737034	0.52081	1.04303	1.21402	0.423543	3.47978	1.368	0.671223	2.7881	1.24285	0.842378	1.83371	0.00039666	-0.0420479	0.0428412	-0.038554	-0.0710678	-0.00604014	0.00381356	-0.0184466	0.0260737	0.0175656	-0.0208092	0.0559403	0.0167782	-0.00884946	0.0424058
1970c	BackPain	1	1	1	1.10918	0.864883	1.4225	1.18992	0.524583	2.69913	2.01965	1.08174	3.77076	1.06967	0.744182	1.53753	-0.0319342	-0.0654911	0.00162266	0.00102962	-0.0254615	0.0275208	0.000915018	-0.0145487	0.0163787	0.0318098	-0.000488703	0.0641084	-0.00182027	-0.0229624	0.0193218
1970c	PD	1	1	1	0.973973	0.683872	1.38714	1.62351	0.613612	4.29553	3.73845	1.86025	7.51298	1.2567	0.763428	2.0687	-0.0577123	-0.107965	-0.00745936	-0.0257387	-0.0608816	0.00940421	0.0053737	-0.01462	0.0253674	0.0725765	0.0252612	0.119892	0.00550073	-0.025232	0.0362334
1958c	LSI	1	1	1	1.07377	0.815736	1.41342	1.24296	0.682155	2.2648	3.57935	2.02435	6.32883	1.52574	1.06785	2.17997	-0.0677015	-0.107998	-0.0274052	-0.0164309	-0.0411718	0.00831004	0.00246388	-0.0160578	0.0209856	0.0636677	0.0297889	0.0975464	0.0180009	-0.00395413	0.0399559
1958c	Obesity	1	1	1	0.690087	0.478531	0.99517	1.18173	0.550915	2.53484	1.31663	0.731645	2.36933	1.4367	0.891721	2.31475	-0.00434975	-0.0463502	0.0376507	-0.0455498	-0.0756804	-0.0154193	0.0057504	-0.0195352	0.031036	0.0140174	-0.0154846	0.0435193	0.0301318	-0.00285211	0.0631157
1958c	Diabetes	1	1	1	1.75017	0.666582	4.59525	1.86825	0.447468	7.80025	3.1788	1.23829	8.16024	1.28405	0.465847	3.53935	-0.108574	-0.217072	-7.52673e-05	0.0344813	-0.0655309	0.134494	0.0169801	-0.0478783	0.0818385	0.0623472	-0.0192362	0.143931	-0.0052348	-0.0638132	0.0533436
1958c	HIBP	1	1	1	1.01662	0.686816	1.5048	1.55595	0.774902	3.12422	2.75596	1.49505	5.08029	1.40119	0.870067	2.25654	-0.0604967	-0.111229	-0.00976459	-0.0185038	-0.0511428	0.0141351	0.0110108	-0.0149934	0.037015	0.0538426	0.00938518	0.0983	0.0141471	-0.0157901	0.0440842
1958c	BackPain	1	1	1	0.931813	0.706158	1.22958	1.71544	0.963632	3.05381	1.51295	0.937584	2.4414	1.11665	0.738559	1.68828	-0.0252733	-0.0640238	0.0134772	-0.0155768	-0.0391424	0.00798884	0.0168868	-0.00377273	0.0375464	0.0188788	-0.00600307	0.0437606	0.00508441	-0.0183938	0.0285626
1958c	PD	1	1	1	1.22184	0.843096	1.77072	2.73641	1.41234	5.30179	3.15442	1.86492	5.33557	2.08597	1.32173	3.29211	-0.107486	-0.154964	-0.0600085	-0.0149297	-0.0491819	0.0193225	0.0311202	0.00103725	0.0612031	0.0561696	0.016144	0.0961951	0.0351262	0.00215722	0.0680951

## Sheet: Model 3 Fully Adjusted
Cohort	Condition	ACTFT_RR	ACTFT_RR_LL	ACTFT_RR_UL	ACTPT_RR	ACTPT_RR_LL	ACTPT_RR_UL	UNEMP_RR	UNEMP_RR_LL	UNEMP_RR_UL	INHLT_RR	INHLT_RR_LL	INHLT_RR_UL	INOTH_RR	INOTH_RR_LL	INOTH_RR_UL	ACTFT_ME	ACTFT_ME_LL	ACTFT_ME_UL	ACTPT_ME	ACTPT_ME_LL	ACTPT_ME_UL	UNEMP_ME	UNEMP_ME_LL	UNEMP_ME_UL	INHLT_ME	INHLT_ME_LL	INHLT_ME_UL	INOTH_ME	INOTH_ME_LL	INOTH_ME_UL
1970c	LSI	1	1	1	1.18303	0.886539	1.57867	1.36639	0.483391	3.86233	4.6956	2.41503	9.1298	1.4446	0.976574	2.13694	-0.0694288	-0.106738	-0.03212	-0.00496437	-0.0343283	0.0243996	-0.000267404	-0.0192905	0.0187557	0.0648736	0.0335753	0.0961719	0.00978693	-0.0140023	0.0335761
1970c	Obesity	1	1	1	0.558164	0.390587	0.797637	0.648827	0.196743	2.13973	1.40152	0.74197	2.64734	0.768436	0.482374	1.22414	0.0432848	-0.00073609	0.0873058	-0.0534337	-0.0828968	-0.0239707	-0.00538991	-0.0231141	0.0123342	0.022402	-0.00552673	0.0503307	-0.00686322	-0.0317662	0.0180398
1970c	Diabetes	1	1	1	0.9142	0.476239	1.75492	0.371193	0.0783685	1.75816	3.03787	1.20336	7.66911	1.29359	0.600545	2.78642	-0.0343597	-0.111674	0.042955	-0.0243623	-0.0838378	0.0351132	-0.0139282	-0.0255523	-0.00230397	0.0626421	-0.000966964	0.126251	0.010008	-0.0367519	0.0567679
1970c	HIBP	1	1	1	0.724802	0.514222	1.02162	1.24467	0.463089	3.34535	1.27244	0.652097	2.48291	1.18465	0.792726	1.77033	0.00684296	-0.0322513	0.0459372	-0.0365919	-0.0671344	-0.00604938	0.00409368	-0.0158767	0.0240641	0.0117198	-0.0182118	0.0416513	0.0139355	-0.011363	0.039234
1970c	BackPain	1	1	1	1.12589	0.877118	1.44522	1.34071	0.621549	2.89199	2.21	1.18641	4.11672	1.09384	0.761454	1.57133	-0.0341468	-0.0657368	-0.00255682	0.0022808	-0.0225473	0.0271089	0.00221967	-0.0119999	0.0164393	0.0315276	0.00333641	0.0597187	-0.00188123	-0.02225	0.0184875
1970c	PD	1	1	1	0.95072	0.666941	1.35524	1.40266	0.538191	3.65569	2.71909	1.36116	5.43172	1.12393	0.68035	1.85672	-0.0314545	-0.0738134	0.0109044	-0.0175891	-0.0520164	0.0168383	0.00306216	-0.0143377	0.020462	0.0446715	0.0110881	0.0782549	0.00130988	-0.0285401	0.0311599
1958c	LSI	1	1	1	1.12192	0.850769	1.47948	1.09887	0.601377	2.00791	3.17866	1.76143	5.73617	1.51593	1.07243	2.14285	-0.0573029	-0.094	-0.0206059	-0.00836378	-0.0325643	0.0158367	-0.00190438	-0.0188485	0.0150398	0.0507735	0.0207114	0.0808357	0.0167976	-0.00378949	0.0373846
1958c	Obesity	1	1	1	0.715962	0.497164	1.03105	1.00884	0.480733	2.11711	1.08218	0.595808	1.96558	1.36396	0.845647	2.19996	0.00590287	-0.0322691	0.0440749	-0.0376503	-0.0679197	-0.00738079	0.000833801	-0.0202039	0.0218715	0.00418302	-0.0214226	0.0297886	0.0267306	-0.00493389	0.058395
1958c	Diabetes	1	1	1	1.86871	0.684673	5.10037	1.49375	0.334621	6.66807	2.84732	1.13618	7.13553	1.29944	0.473002	3.56984	-0.0942602	-0.199847	0.0113261	0.0445299	-0.0542918	0.143352	0.00724447	-0.0434467	0.0579357	0.0476361	-0.0150849	0.110357	-0.00515025	-0.0602075	0.049907
1958c	HIBP	1	1	1	0.958369	0.645843	1.42213	1.5112	0.761843	2.99765	2.4787	1.3434	4.57343	1.29806	0.806664	2.08882	-0.0445465	-0.0917183	0.00262537	-0.018701	-0.0498198	0.0124179	0.0091808	-0.0141811	0.0325427	0.0431609	0.00518229	0.0811394	0.0109058	-0.0170629	0.0388745
1958c	BackPain	1	1	1	0.940837	0.711896	1.2434	1.65198	0.926602	2.94521	1.51522	0.952828	2.40956	1.11519	0.739482	1.68177	-0.022771	-0.0588186	0.0132766	-0.0129588	-0.0356632	0.00974554	0.0140719	-0.00494937	0.0330932	0.016856	-0.00517277	0.0388847	0.00480196	-0.017898	0.0275019
1958c	PD	1	1	1	1.18847	0.82218	1.71795	2.26615	1.15596	4.44259	2.53633	1.47707	4.35524	1.96303	1.22557	3.14425	-0.0817034	-0.125938	-0.0374689	-0.010512	-0.0432769	0.022253	0.0216928	-0.00394575	0.0473314	0.0379004	0.00434026	0.0714605	0.0326222	0.000430135	0.0648142

## Sheet: Sensitivity 1
Cohort	Condition	ACT_RR	ACT_RR_LL	ACT_RR_UL	INHLT_RR	INHLT_RR_LL	INHLT_RR_UL	INOTH_RR	INOTH_RR_LL	INOTH_RR_UL	ACT_ME	ACT_ME_LL	ACT_ME_UL	INHLT_ME	INHLT_ME_LL	INHLT_ME_UL	INOTH_ME	INOTH_ME_LL	INOTH_ME_UL
1970c	LSI	1	1	1	4.44125	2.31153	8.53319	1.35118	0.916212	1.99264	-0.0758558	-0.111675	-0.0400371	0.0658691	0.0347618	0.0969763	0.00998675	-0.0140793	0.0340528
1970c	Obesity	1	1	1	1.62638	0.887602	2.98005	0.922027	0.595262	1.42817	-0.0145932	-0.0486955	0.0195091	0.0218224	-0.00637342	0.0500181	-0.00722913	-0.0320331	0.0175749
1970c	Diabetes	1	1	1	3.02075	1.28294	7.11252	1.29227	0.619179	2.69704	-0.0669174	-0.140688	0.00685281	0.0592956	-0.00112213	0.119713	0.0076218	-0.0382124	0.053456
1970c	HIBP	1	1	1	1.36431	0.697205	2.66972	1.28885	0.869225	1.91104	-0.0262584	-0.0623668	0.00984987	0.0123067	-0.0184177	0.0430311	0.0139518	-0.011673	0.0395765
1970c	BackPain	1	1	1	2.07227	1.12384	3.82112	1.03549	0.72295	1.48313	-0.0295051	-0.0624949	0.00348474	0.0314358	0.00374346	0.059128	-0.00193067	-0.0224584	0.0185971
1970c	PD	1	1	1	2.68374	1.37209	5.24927	1.12331	0.679364	1.85736	-0.0465916	-0.0867979	-0.00638534	0.0451329	0.0110293	0.0792365	0.00145874	-0.0290454	0.0319629
1958c	LSI	1	1	1	3.06907	1.71858	5.48082	1.45327	1.04805	2.01518	-0.0680205	-0.101099	-0.0349421	0.0507572	0.0204956	0.0810187	0.0172634	-0.00340842	0.0379351
1958c	Obesity	1	1	1	1.15614	0.638921	2.09206	1.51865	0.95469	2.41575	-0.0302065	-0.0658606	0.00544757	0.00432261	-0.0216679	0.0303131	0.0258839	-0.00574404	0.0575118
1958c	Diabetes	1	1	1	2.35146	0.93805	5.89453	0.96894	0.381006	2.46412	-0.0419409	-0.118702	0.0348201	0.0474222	-0.0165584	0.111403	-0.00548129	-0.0600339	0.0490714
1958c	HIBP	1	1	1	2.37375	1.29704	4.34425	1.28291	0.832838	1.9762	-0.0527061	-0.0942059	-0.0112064	0.0422205	0.00458808	0.0798529	0.0104856	-0.0176313	0.0386025
1958c	BackPain	1	1	1	1.46039	0.917389	2.32479	1.10802	0.760162	1.61505	-0.0207723	-0.0485527	0.00700806	0.0164089	-0.00577539	0.0385931	0.00436348	-0.0186108	0.0273377
1958c	PD	1	1	1	2.23018	1.28444	3.87228	1.77121	1.13681	2.75963	-0.0692953	-0.108825	-0.0297654	0.0364542	0.00326664	0.0696417	0.0328412	0.000696724	0.0649856

## Sheet: Sensitivity 2
Cohort	Condition	ACTFT_RR	ACTFT_RR_LL	ACTFT_RR_UL	ACTPT_RR	ACTPT_RR_LL	ACTPT_RR_UL	UNEMP_RR	UNEMP_RR_LL	UNEMP_RR_UL	INHLT_RR	INHLT_RR_LL	INHLT_RR_UL	INOTH_RR	INOTH_RR_LL	INOTH_RR_UL	ACTFT_ME	ACTFT_ME_LL	ACTFT_ME_UL	ACTPT_ME	ACTPT_ME_LL	ACTPT_ME_UL	UNEMP_ME	UNEMP_ME_LL	UNEMP_ME_UL	INHLT_ME	INHLT_ME_LL	INHLT_ME_UL	INOTH_ME	INOTH_ME_LL	INOTH_ME_UL
1970c	LSI	1	1	1	1.17691	0.880984	1.57223	1.41784	0.519092	3.87265	4.63076	2.42783	8.83257	1.45545	0.996011	2.12683	-0.0688917	-0.105461	-0.0323226	-0.00555037	-0.0348886	0.0237878	0.000574843	-0.0175899	0.0187396	0.0633696	0.0335364	0.0932028	0.0104976	-0.0123251	0.0333203
1970c	Obesity	1	1	1	0.561818	0.394122	0.800867	0.628507	0.195297	2.02267	1.37442	0.724809	2.60624	0.773508	0.488762	1.22414	0.0434474	-0.000169408	0.0870642	-0.0525907	-0.0817549	-0.0234265	-0.00574365	-0.0228248	0.0113375	0.0212475	-0.00651355	0.0490085	-0.00636056	-0.0305552	0.017834
1970c	Diabetes	1	1	1	0.913766	0.479167	1.74254	0.378676	0.0786575	1.82303	2.99723	1.19651	7.50801	1.27101	0.58727	2.75081	-0.0327074	-0.108444	0.043029	-0.023825	-0.0828193	0.0351692	-0.0135404	-0.0254966	-0.00158419	0.060893	-0.00109669	0.122883	0.0091798	-0.0373691	0.0557287
1970c	HIBP	1	1	1	0.728504	0.517734	1.02508	1.19658	0.448885	3.1897	1.24174	0.639762	2.41015	1.20048	0.810654	1.77777	0.00710191	-0.0313845	0.0455883	-0.0359023	-0.0661806	-0.00562397	0.0033549	-0.0157512	0.022461	0.0105599	-0.0184925	0.0396122	0.0148856	-0.00985163	0.0396228
1970c	BackPain	1	1	1	1.12099	0.875035	1.43607	1.35445	0.629733	2.91321	2.17341	1.17304	4.02689	1.09773	0.766668	1.57174	-0.0334106	-0.0647066	-0.00211453	0.00190968	-0.0224853	0.0263046	0.00251184	-0.0114855	0.0165092	0.0304083	0.0029612	0.0578554	-0.00141922	-0.0214571	0.0186186
1970c	PD	1	1	1	0.947228	0.661734	1.35589	1.40325	0.559847	3.51725	2.65485	1.36183	5.17555	1.14104	0.699151	1.86222	-0.0306802	-0.0729007	0.0115403	-0.0178754	-0.05242	0.0166691	0.00316087	-0.0132282	0.01955	0.042867	0.0113437	0.0743903	0.00252778	-0.0263815	0.0314371
1958c	LSI	1	1	1	1.11332	0.848798	1.46027	1.07655	0.589296	1.96669	3.1547	1.76354	5.6433	1.50091	1.06619	2.11287	-0.0554155	-0.0914535	-0.0193774	-0.00861617	-0.0320921	0.0148597	-0.00242545	-0.0191732	0.0143223	0.050148	0.0210771	0.0792189	0.0163091	-0.0036461	0.0362643
1958c	Obesity	1	1	1	0.712737	0.494633	1.02701	0.976481	0.471939	2.02042	1.0479	0.576424	1.90499	1.34393	0.840116	2.14986	0.0083206	-0.0293122	0.0459534	-0.0372238	-0.067563	-0.00688455	8.36284e-06	-0.0202581	0.0202749	0.00299343	-0.0220927	0.0280796	0.0259014	-0.00512819	0.0569309
1958c	Diabetes	1	1	1	1.84339	0.68527	4.95878	1.52232	0.347536	6.66827	2.74825	1.12696	6.70202	1.26138	0.460693	3.45365	-0.0908645	-0.193931	0.0122023	0.0441175	-0.0531379	0.141373	0.00806367	-0.0425165	0.0586438	0.045003	-0.0135598	0.103566	-0.00631963	-0.0600651	0.0474258
1958c	HIBP	1	1	1	0.955197	0.646466	1.41137	1.49979	0.759949	2.9599	2.43974	1.33296	4.46549	1.30392	0.813307	2.09048	-0.0432913	-0.0897082	0.00312561	-0.0187929	-0.049546	0.0119601	0.00891136	-0.0140351	0.0318578	0.0419056	0.00530394	0.0785072	0.0112673	-0.0161433	0.0386779
1958c	BackPain	1	1	1	0.93598	0.707004	1.23911	1.64466	0.925041	2.92408	1.51382	0.952891	2.40495	1.09324	0.733297	1.62986	-0.0215218	-0.0571692	0.0141256	-0.0128802	-0.0356632	0.00990282	0.0138902	-0.00485349	0.0326338	0.0168504	-0.00494342	0.0386442	0.00366145	-0.0180705	0.0253934
1958c	PD	1	1	1	1.17292	0.813589	1.69095	2.28435	1.18368	4.40851	2.5521	1.48623	4.38238	1.95808	1.22266	3.13583	-0.0807161	-0.124366	-0.0370659	-0.0115793	-0.0438627	0.0207041	0.0218229	-0.00317523	0.046821	0.0380504	0.0047675	0.0713333	0.0324221	0.00054717	0.064297

## Sheet: Sensitivity 3
Cohort	Condition	ACTFT_RR	ACTFT_RR_LL	ACTFT_RR_UL	ACTPT_RR	ACTPT_RR_LL	ACTPT_RR_UL	UNEMP_RR	UNEMP_RR_LL	UNEMP_RR_UL	INHLT_RR	INHLT_RR_LL	INHLT_RR_UL	INOTH_RR	INOTH_RR_LL	INOTH_RR_UL	ACTFT_ME	ACTFT_ME_LL	ACTFT_ME_UL	ACTPT_ME	ACTPT_ME_LL	ACTPT_ME_UL	UNEMP_ME	UNEMP_ME_LL	UNEMP_ME_UL	INHLT_ME	INHLT_ME_LL	INHLT_ME_UL	INOTH_ME	INOTH_ME_LL	INOTH_ME_UL
1970c	LSI	1	1	1	1.2324	0.901664	1.68446	1.46069	0.5014	4.25534	4.83836	2.44529	9.57339	1.30234	0.807004	2.1017	-0.0777024	-0.11935	-0.0360545	0.00313059	-0.0264824	0.0327436	0.00169959	-0.017285	0.0206842	0.0683538	0.0341599	0.102548	0.00451847	-0.0168415	0.0258784
1970c	Obesity	1	1	1	0.554405	0.385635	0.797035	0.671879	0.198193	2.27769	1.34364	0.655929	2.7524	0.752334	0.420183	1.34705	0.0439469	-0.00466367	0.0925575	-0.0514989	-0.0797057	-0.0232921	-0.00482071	-0.0230886	0.0134472	0.019729	-0.013112	0.0525699	-0.00735629	-0.0303706	0.015658
1970c	Diabetes	1	1	1	1.07096	0.551828	2.07846	0.455672	0.0947886	2.19053	3.13861	1.13006	8.71708	1.44028	0.637517	3.25387	-0.0586094	-0.142634	0.0254156	-0.00842295	-0.0710096	0.0541637	-0.0123668	-0.0255504	0.000816812	0.0667396	-0.0107188	0.144198	0.0126595	-0.0303429	0.0556618
1970c	HIBP	1	1	1	0.726956	0.501706	1.05334	1.15378	0.385192	3.45596	1.22839	0.551709	2.73502	0.925358	0.559538	1.53035	0.0161327	-0.0293529	0.0616183	-0.0302086	-0.0613721	0.000954877	0.00347046	-0.0182192	0.0251601	0.0121278	-0.0251451	0.0494008	-0.00152242	-0.0230981	0.0200532
1970c	BackPain	1	1	1	1.11144	0.854517	1.44561	1.4065	0.625405	3.16313	2.19971	1.03275	4.68528	0.950113	0.622346	1.4505	-0.034101	-0.072216	0.00401398	0.0028512	-0.0218864	0.0275888	0.00348532	-0.0113598	0.0183304	0.0335389	-0.00229874	0.0693764	-0.00577434	-0.0236042	0.0120556
1970c	PD	1	1	1	0.968411	0.660481	1.41991	1.49167	0.547796	4.0619	2.87571	1.40161	5.90016	0.995461	0.533361	1.85792	-0.037408	-0.0857296	0.0109137	-0.0133698	-0.0484293	0.0216898	0.00451629	-0.0140577	0.0230903	0.0498146	0.0129015	0.0867277	-0.00355319	-0.029376	0.0222696
1958c	LSI	1	1	1	1.21037	0.909194	1.6113	1.07613	0.593143	1.95242	3.28326	1.71314	6.29245	1.23885	0.81261	1.88867	-0.0591414	-0.0994757	-0.0188071	0.00606127	-0.0179564	0.030079	-0.00226617	-0.0207037	0.0161714	0.0514815	0.0177936	0.0851694	0.00386478	-0.0134992	0.0212288
1958c	Obesity	1	1	1	0.750032	0.509805	1.10346	1.06698	0.513102	2.21875	1.2921	0.629226	2.65331	1.26279	0.690178	2.31049	0.000628951	-0.044051	0.0453089	-0.0282016	-0.0587834	0.00238014	0.00222509	-0.021276	0.0257261	0.012262	-0.0198806	0.0444045	0.0130856	-0.0157206	0.0418918
1958c	Diabetes	1	1	1	2.45652	0.83941	7.18897	1.54059	0.305437	7.77059	3.40344	1.24638	9.2936	0.888264	0.239976	3.28788	-0.130886	-0.260874	-0.000897808	0.0745036	-0.0402736	0.189281	0.00810713	-0.0538914	0.0701056	0.0622803	-0.0194051	0.143966	-0.014005	-0.0597193	0.0317094
1958c	HIBP	1	1	1	1.08396	0.717419	1.63778	1.56337	0.768173	3.18172	2.6545	1.33942	5.26075	1.32619	0.739727	2.3776	-0.0617093	-0.118653	-0.00476541	-0.00502187	-0.0377528	0.027709	0.0109448	-0.0158527	0.0377423	0.0476829	0.00185393	0.0935119	0.00810337	-0.0180735	0.0342802
1958c	BackPain	1	1	1	0.994135	0.750025	1.3177	1.71799	0.958615	3.07891	1.57902	0.893753	2.78969	1.07187	0.65166	1.76304	-0.0305535	-0.0713363	0.0102293	-0.00597698	-0.0283147	0.0163608	0.0168975	-0.00498282	0.0387779	0.0183006	-0.00892113	0.0455223	0.00133234	-0.0185559	0.0212205
1958c	PD	1	1	1	1.25184	0.820372	1.91022	2.32465	1.16939	4.62119	2.84204	1.51025	5.34826	1.82542	0.99696	3.34232	-0.0945467	-0.149365	-0.0397283	0.00144584	-0.0353258	0.0382175	0.025628	-0.0044536	0.0557096	0.0464424	0.00488124	0.0880035	0.0210305	-0.0110041	0.0530651

## Sheet: Sensitivity 4
Cohort	Condition	ACTFT_RR	ACTFT_RR_LL	ACTFT_RR_UL	ACTPT_RR	ACTPT_RR_LL	ACTPT_RR_UL	UNEMP_RR	UNEMP_RR_LL	UNEMP_RR_UL	INHLT_RR	INHLT_RR_LL	INHLT_RR_UL	INOTH_RR	INOTH_RR_LL	INOTH_RR_UL	ACTFT_ME	ACTFT_ME_LL	ACTFT_ME_UL	ACTPT_ME	ACTPT_ME_LL	ACTPT_ME_UL	UNEMP_ME	UNEMP_ME_LL	UNEMP_ME_UL	INHLT_ME	INHLT_ME_LL	INHLT_ME_UL	INOTH_ME	INOTH_ME_LL	INOTH_ME_UL
1970c	LSI	1	1	1	1.17878	0.881723	1.57591	1.41747	0.507905	3.9559	4.60631	2.36673	8.96517	1.44514	0.9768	2.13804	-0.0720969	-0.110665	-0.0335293	-0.00398331	-0.0336995	0.0257328	0.00112512	-0.0175491	0.0197993	0.0640153	0.0327095	0.0953211	0.0109398	-0.013398	0.0352777
1970c	Obesity	1	1	1	0.549268	0.386167	0.781255	0.674706	0.206573	2.20372	1.41045	0.739731	2.68931	0.775642	0.484967	1.24054	0.0446759	-0.00150496	0.0908567	-0.0561828	-0.0857366	-0.026629	-0.00488621	-0.0232917	0.0135192	0.0229708	-0.00691115	0.0528528	-0.00657766	-0.0328112	0.0196558
1970c	Diabetes	1	1	1	0.913117	0.476121	1.7512	0.381477	0.0803798	1.81046	2.79995	1.01564	7.71905	1.23357	0.562009	2.7076	-0.0329022	-0.118029	0.0522244	-0.0226724	-0.0838484	0.0385037	-0.0137279	-0.0261327	-0.00132311	0.0611054	-0.0117897	0.134	0.00819711	-0.0406494	0.0570436
1970c	HIBP	1	1	1	0.723715	0.51376	1.01947	1.20577	0.437174	3.32565	1.28763	0.629877	2.63224	1.2036	0.803451	1.80305	0.00587452	-0.0361561	0.0479051	-0.0376435	-0.068567	-0.00671996	0.00365569	-0.0171462	0.0244576	0.0127111	-0.0208839	0.0463061	0.0154022	-0.0110215	0.0418259
1970c	BackPain	1	1	1	1.12261	0.876096	1.4385	1.39582	0.647942	3.00693	2.31523	1.1724	4.57205	1.0879	0.75611	1.56529	-0.037924	-0.0729385	-0.00290944	0.00205125	-0.0229915	0.027094	0.00311201	-0.0114136	0.0176377	0.0350571	0.00308143	0.0670327	-0.00229637	-0.0232868	0.0186941
1970c	PD	1	1	1	0.953475	0.661376	1.37458	1.41935	0.541044	3.72345	2.82963	1.4136	5.66412	1.10784	0.668316	1.83642	-0.0351027	-0.080157	0.00995157	-0.0172114	-0.0532628	0.0188399	0.00359571	-0.0146126	0.0218041	0.0482592	0.0133585	0.0831598	0.000459234	-0.0302736	0.0311921
1958c	LSI	1	1	1	1.12087	0.848197	1.48121	1.09721	0.597619	2.01443	3.21518	1.70318	6.06947	1.50111	1.05885	2.1281	-0.0555342	-0.0937387	-0.0173298	-0.00660554	-0.0307929	0.0175819	-0.00183487	-0.0201611	0.0164913	0.0469315	0.0169353	0.0769277	0.0170432	-0.00386626	0.0379526
1958c	Obesity	1	1	1	0.714139	0.496325	1.02754	1.02682	0.481643	2.18908	1.16663	0.583077	2.33423	1.38534	0.861952	2.22653	0.00289972	-0.0379678	0.0437672	-0.038721	-0.0691118	-0.00833022	0.00118662	-0.0222095	0.0245828	0.00695156	-0.0213408	0.0352439	0.0276831	-0.00439258	0.0597588
1958c	Diabetes	1	1	1	1.85877	0.658982	5.24297	1.54696	0.346863	6.89922	3.10547	1.1915	8.09394	1.32256	0.494378	3.53813	-0.102513	-0.21654	0.0115148	0.0439209	-0.0589726	0.146814	0.00875308	-0.0472003	0.0647065	0.0541992	-0.0162072	0.124606	-0.00436054	-0.0581975	0.0494764
1958c	HIBP	1	1	1	0.977081	0.65501	1.45752	1.55999	0.782813	3.10873	2.60732	1.35573	5.01433	1.33503	0.822708	2.16639	-0.0506552	-0.101574	0.000263777	-0.0172291	-0.0489739	0.0145158	0.0108304	-0.0149189	0.0365798	0.0445293	0.00326107	0.0857975	0.0125246	-0.0164784	0.0415276
1958c	BackPain	1	1	1	0.963556	0.726256	1.27839	1.69999	0.960921	3.00749	1.60386	0.939227	2.73882	1.1397	0.751102	1.72933	-0.0280931	-0.0666188	0.0104327	-0.0112875	-0.0343817	0.0118066	0.0159628	-0.00451066	0.0364363	0.0178915	-0.00650016	0.0422831	0.00552632	-0.0178136	0.0288663
1958c	PD	1	1	1	1.20766	0.825171	1.76745	2.31799	1.18069	4.5508	2.6002	1.39417	4.84948	1.97646	1.22588	3.18661	-0.0870098	-0.135653	-0.038367	-0.00842895	-0.0425496	0.0256917	0.0244938	-0.00359933	0.0525869	0.0374889	-0.000224733	0.0752025	0.0334562	0.000403086	0.0665092

## Sheet: Stratified
Cohort	Stratum	Condition	ACT_RR	ACT_RR_LL	ACT_RR_UL	INHLT_RR	INHLT_RR_LL	INHLT_RR_UL	INOTH_RR	INOTH_RR_LL	INOTH_RR_UL	ACT_ME	ACT_ME_LL	ACT_ME_UL	INHLT_ME	INHLT_ME_LL	INHLT_ME_UL	INOTH_ME	INOTH_ME_LL	INOTH_ME_UL
1970c	Male	LSI	1	1	1	4.95237	1.91519	12.806	1.1607	0.610564	2.20652	-0.0620146	-0.109322	-0.0147071	0.0618094	0.0206954	0.102923	0.000205275	-0.0326334	0.0330439
1970c	Male	Obesity	1	1	1	1.45854	0.535257	3.97442	0.753664	0.356154	1.59484	-0.000725873	-0.0447996	0.0433478	0.0152874	-0.0229797	0.0535545	-0.0145615	-0.0491302	0.0200071
1970c	Male	PD	1	1	1	3.0812	1.12143	8.46579	1.05161	0.380652	2.90526	-0.0426178	-0.106335	0.0210994	0.0447582	-0.00263516	0.0921515	-0.00214036	-0.0532959	0.0490152
1970c	Female	LSI	1	1	1	4.3932	1.87172	10.3115	1.37758	0.865084	2.19369	-0.0888566	-0.140287	-0.0374266	0.0765788	0.0304975	0.12266	0.0122778	-0.0224264	0.046982
1970c	Female	Obesity	1	1	1	1.84593	0.856746	3.9772	1.01233	0.595916	1.71972	-0.0288436	-0.0795263	0.021839	0.0322427	-0.0103587	0.0748442	-0.00339911	-0.0397506	0.0329524
1970c	Female	PD	1	1	1	2.60507	1.0822	6.27092	1.14539	0.68615	1.91201	-0.055189	-0.110843	0.000465284	0.0527269	-0.00107415	0.106528	0.00246211	-0.0349406	0.0398648
1970c	Degree	LSI	1	1	1	6.42151	1.79756	22.9399	1.0446	0.601365	1.81451	-0.065379	-0.117941	-0.0128174	0.0692429	0.0195476	0.118938	-0.00386387	-0.0325014	0.0247737
1970c	Degree	Obesity	1	1	1	1.55272	0.417856	5.7698	0.817125	0.398846	1.67406	-0.00637259	-0.0617666	0.0490215	0.016444	-0.0342822	0.0671701	-0.0100714	-0.0446243	0.0244815
1970c	Degree	PD	1	1	1	2.17464	0.655973	7.2092	0.799731	0.389834	1.64062	-0.0171528	-0.074891	0.0405854	0.0294254	-0.0206072	0.079458	-0.0122726	-0.0445184	0.0199733
1970c	No degree	LSI	1	1	1	4.3655	2.12559	8.96578	1.43084	0.880386	2.32547	-0.0837726	-0.128479	-0.0390661	0.0699365	0.031486	0.108387	0.0138361	-0.0178603	0.0455325
1970c	No degree	Obesity	1	1	1	1.67311	0.858295	3.26145	0.935834	0.557031	1.57224	-0.0178991	-0.0595707	0.0237725	0.0248281	-0.0091042	0.0587603	-0.00692897	-0.0373557	0.0234978
1970c	No degree	PD	1	1	1	2.89447	1.36879	6.12073	1.22118	0.67209	2.21888	-0.0585837	-0.109621	-0.00754605	0.0524573	0.0102848	0.0946299	0.0061264	-0.0324491	0.0447019
1970c	Own home	LSI	1	1	1	3.33717	1.19203	9.34261	1.15126	0.758095	1.74833	-0.0410245	-0.0806107	-0.00143833	0.0368035	0.000839844	0.0727671	0.00422105	-0.021197	0.0296391
1970c	Own home	Obesity	1	1	1	1.44646	0.57604	3.6321	1.00719	0.637548	1.59113	-0.00976016	-0.0445093	0.024989	0.0102794	-0.0165602	0.0371189	-0.00051922	-0.0266523	0.0256139
1970c	Own home	PD	1	1	1	2.49194	0.956118	6.49479	1.07249	0.599064	1.92006	-0.0292993	-0.0749117	0.0163131	0.0278844	-0.00616367	0.0619325	0.00141481	-0.0326791	0.0355087
1970c	Other	LSI	1	1	1	5.43978	2.26993	13.0362	1.54878	0.706176	3.39676	-0.12148	-0.196051	-0.0469084	0.109006	0.041475	0.176538	0.0124732	-0.0330589	0.0580052
1970c	Other	Obesity	1	1	1	1.74271	0.809446	3.75201	0.809628	0.370254	1.7704	-0.0223477	-0.0845058	0.0398104	0.0377629	-0.015304	0.0908298	-0.0154152	-0.0558456	0.0250153
1970c	Other	PD	1	1	1	2.89531	1.26983	6.60154	1.11384	0.455982	2.72083	-0.0712532	-0.146069	0.00356245	0.0733711	0.00714209	0.1396	-0.00211789	-0.0517368	0.047501
1970c	Quintile 1	LSI	1	1	1	4.87774	1.80673	13.1687	1.53971	0.725528	3.26757	-0.101582	-0.17569	-0.0274733	0.0889777	0.0240946	0.153861	0.0126041	-0.0285802	0.0537884
1970c	Quintile 1	Obesity	1	1	1	1.66053	0.639998	4.30841	0.966136	0.427556	2.18315	-0.0252622	-0.0926016	0.0420771	0.0304247	-0.0291314	0.0899808	-0.0051625	-0.0465824	0.0362574
1970c	Quintile 1	PD	1	1	1	3.56971	1.35151	9.42862	1.2117	0.469378	3.12801	-0.0767469	-0.148596	-0.00489756	0.0742833	0.00943465	0.139132	0.00246358	-0.0482908	0.0532179
1970c	Quintiles 2-5	LSI	1	1	1	4.46992	1.94492	10.273	1.1911	0.772533	1.83645	-0.0656987	-0.108263	-0.0231346	0.0617853	0.0228264	0.100744	0.0039134	-0.0218148	0.0296416
1970c	Quintiles 2-5	Obesity	1	1	1	1.72508	0.745766	3.99037	0.898079	0.534007	1.51037	-0.0138686	-0.0577766	0.0300394	0.0214777	-0.0124291	0.0553844	-0.00760907	-0.0345633	0.0193452
1970c	Quintiles 2-5	PD	1	1	1	2.11633	0.811653	5.5182	1.06237	0.63389	1.78047	-0.0317995	-0.0794318	0.0158329	0.0312598	-0.0136036	0.0761231	0.000539738	-0.0291284	0.0302079
1958c	Male	LSI	1	1	1	4.02895	1.77751	9.13213	1.63412	0.850815	3.13858	-0.0774423	-0.125341	-0.029544	0.0632256	0.0215936	0.104858	0.0142167	-0.0145106	0.042944
1958c	Male	Obesity	1	1	1	1.21813	0.497821	2.98067	1.60704	0.688232	3.75249	-0.0265655	-0.0774475	0.0243166	0.006695	-0.0324264	0.0458164	0.0198705	-0.0198354	0.0595763
1958c	Male	PD	1	1	1	2.75467	1.26572	5.99516	1.29899	0.48437	3.48366	-0.0574794	-0.117756	0.0027968	0.0510398	-0.000805955	0.102885	0.0064396	-0.0376173	0.0504965
1958c	Female	LSI	1	1	1	2.44312	1.2152	4.91182	1.35742	0.925908	1.99005	-0.062776	-0.110173	-0.0153785	0.0428909	0.00345706	0.0823247	0.0198851	-0.0139702	0.0537404
1958c	Female	Obesity	1	1	1	1.10923	0.545915	2.25381	1.41791	0.851621	2.36075	-0.0332984	-0.0846082	0.0180113	0.00245178	-0.0308954	0.035799	0.0308467	-0.0180951	0.0797884
1958c	Female	PD	1	1	1	1.87679	0.909633	3.87227	1.76959	1.11313	2.81318	-0.0759442	-0.130088	-0.0218008	0.0280259	-0.014249	0.0703007	0.0479183	6.03148e-05	0.0957763
1958c	No degree	LSI	1	1	1	3.19634	1.6649	6.13644	1.55618	1.017	2.3812	-0.0769289	-0.118237	-0.035621	0.0560191	0.0196569	0.0923813	0.0209099	-0.00615596	0.0479757
1958c	No degree	Obesity	1	1	1	1.06234	0.541417	2.08445	1.67851	0.963952	2.92275	-0.033415	-0.0769614	0.0101314	0.000265553	-0.0301478	0.0306789	0.0331494	-0.00537745	0.0716763
1958c	No degree	PD	1	1	1	2.14023	1.14823	3.98926	1.77734	1.05828	2.98497	-0.0696256	-0.117219	-0.0220318	0.0367653	-0.00337625	0.0769069	0.0328602	-0.00419066	0.0699111
1958c	Degree	LSI	1	1	1	2.57534	1.32239	5.01545	1.18518	0.81404	1.72553	-0.0369689	-0.0664972	-0.00744056	0.0293915	0.00746526	0.0513178	0.00757733	-0.0135825	0.0287372
1958c	Degree	Obesity	1	1	1	2.4643	1.20462	5.04124	0.81741	0.435298	1.53495	-0.0180437	-0.0576159	0.0215285	0.0300469	0.00239619	0.0576976	-0.0120032	-0.0430324	0.019026
1958c	Degree	PD	1	1	1	3.21423	1.61469	6.39829	1.53414	0.911167	2.58305	-0.0632835	-0.108416	-0.0181506	0.0408765	0.00767484	0.0740781	0.022407	-0.010923	0.055737
1958c	Other	LSI	1	1	1	3.02322	1.28396	7.1185	1.31684	0.643445	2.69498	-0.0856957	-0.163027	-0.00836446	0.0777082	0.00965042	0.145766	0.00798757	-0.0363638	0.052339
1958c	Other	Obesity	1	1	1	1.22839	0.50035	3.01579	1.90926	0.76371	4.77312	-0.0512053	-0.138589	0.0361787	0.00909926	-0.0533849	0.0715834	0.0421061	-0.0269037	0.111116
1958c	Other	PD	1	1	1	2.26395	1.03872	4.93441	1.91331	0.90147	4.06086	-0.0933364	-0.17563	-0.0110424	0.0577045	-0.0118989	0.127308	0.0356319	-0.0167797	0.0880435
1958c	Owns home	LSI	1	1	1	3.19669	1.6162	6.32275	1.49012	1.04297	2.12897	-0.0653572	-0.101224	-0.0294908	0.045195	0.0138233	0.0765667	0.0201622	-0.00204134	0.0423657
1958c	Owns home	Obesity	1	1	1	1.14654	0.564354	2.32931	1.32701	0.838824	2.09931	-0.0212536	-0.0560206	0.0135135	0.0043109	-0.0218031	0.0304249	0.0169427	-0.0128192	0.0467046
1958c	Owns home	PD	1	1	1	2.30592	1.16089	4.58035	1.65944	1.00953	2.72774	-0.0620444	-0.107751	-0.0163378	0.0328058	-0.00144615	0.0670577	0.0292386	-0.00534941	0.0638267
1958c	Quintile 1	LSI	1	1	1	3.31377	1.35184	8.12303	1.62335	0.798611	3.29983	-0.0759215	-0.138911	-0.012932	0.058199	0.00757839	0.10882	0.0177225	-0.0168367	0.0522816
1958c	Quintile 1	Obesity	1	1	1	1.06017	0.447933	2.50922	1.68265	0.674073	4.20029	-0.0276695	-0.0880916	0.0327525	0.000558205	-0.0406682	0.0417846	0.0271113	-0.0238194	0.0780421
1958c	Quintile 1	PD	1	1	1	1.90843	0.864479	4.21308	2.19322	1.00341	4.79385	-0.068141	-0.130633	-0.00564938	0.0304177	-0.0177448	0.0785802	0.0377233	-0.00869654	0.0841432
1958c	Quintiles 2-5	LSI	1	1	1	3.00177	1.54151	5.8453	1.34325	0.937007	1.92563	-0.0611595	-0.0958763	-0.0264426	0.0481533	0.0140608	0.0822459	0.0130061	-0.0106089	0.0366211
1958c	Quintiles 2-5	Obesity	1	1	1	1.22782	0.576446	2.61522	1.42091	0.857084	2.35563	-0.0288317	-0.0688903	0.0112269	0.0070685	-0.0253132	0.0394502	0.0217632	-0.0134821	0.0570085
1958c	Quintiles 2-5	PD	1	1	1	2.51186	1.2628	4.99638	1.5339	0.888825	2.64715	-0.0656814	-0.115915	-0.0154474	0.042599	0.000444146	0.0847539	0.0230823	-0.0152755	0.0614402

## Sheet: Unweighted Unimputed
Cohort	Condition	ACT	ACT_LL	ACT_UL	INHLT	INHLT_LL	INHLT_UL	INOTH	INOTH_LL	INOTH_UL	ACT_ME	ACT_ME_LL	ACT_ME_UL	INHLT_ME	INHLT_ME_LL	INHLT_ME_UL	INOTH_ME	INOTH_ME_LL	INOTH_ME_UL
1970c	LSI	1	1	1	6.48666	3.4696	12.1273	1.11353	0.739669	1.67637	-0.0319138	-0.0502615	-0.0135662	0.0295642	0.0175358	0.0415926	0.00234964	-0.0119818	0.0166811
1970c	Obesity	1	1	1	1.93162	1.00738	3.70382	0.615812	0.350966	1.08051	0.00473067	-0.0130257	0.0224871	0.00996118	-0.000769753	0.0206921	-0.0146918	-0.0291176	-0.000266143
1970c	Diabetes	1	1	1	5.2768	2.18257	12.7577	1.43714	0.568567	3.63257	-0.0540987	-0.107632	-0.000565684	0.0421992	0.00481783	0.0795807	0.0118994	-0.0289786	0.0527774
1970c	HIBP	1	1	1	1.61784	0.782675	3.34416	1.38042	0.856741	2.22418	-0.0189718	-0.0421866	0.00424309	0.00715325	-0.00562855	0.019935	0.0118185	-0.00803522	0.0316722
1970c	BackPain	1	1	1	2.38924	1.33149	4.28728	0.85106	0.571715	1.2669	-0.00677025	-0.022353	0.00881247	0.0126838	0.00344128	0.0219264	-0.00591358	-0.0187453	0.00691817
1970c	PD	1	1	1	3.46154	1.81431	6.60432	0.801589	0.457321	1.40502	-0.0131585	-0.0341434	0.00782637	0.0208335	0.00684101	0.034826	-0.00767497	-0.0237444	0.00839446
1958c	LSI	1	1	1	3.16623	2.17214	4.61528	1.18077	0.864622	1.61252	-0.0334556	-0.0498224	-0.0170887	0.0282155	0.0171893	0.0392416	0.0052401	-0.00732173	0.0178019
1958c	Obesity	1	1	1	1.8486	1.17404	2.91072	1.05968	0.708412	1.58513	-0.0165534	-0.0370183	0.00391151	0.0149467	0.00177996	0.0281134	0.00160668	-0.0145742	0.0177875
1958c	Diabetes	1	1	1	5.09686	2.50108	10.3867	1.66233	0.706006	3.91404	-0.08835	-0.155622	-0.0210779	0.0689941	0.0161778	0.12181	0.0193559	-0.0267025	0.0654142
1958c	HIBP	1	1	1	2.09986	1.30727	3.37299	1.38072	0.917142	2.07861	-0.0322419	-0.0566079	-0.00787589	0.0195994	0.00349515	0.0357037	0.0126425	-0.00639644	0.0316814
1958c	BackPain	1	1	1	1.29463	0.843179	1.98778	0.981775	0.695812	1.38526	-0.00486535	-0.0210987	0.011368	0.00581128	-0.00444702	0.0160696	-0.000945933	-0.0138836	0.0119917
1958c	PD	1	1	1	2.75469	1.7595	4.31278	1.58132	1.06742	2.34264	-0.0474537	-0.0732594	-0.021648	0.0287902	0.0112343	0.0463462	0.0186635	-0.00108545	0.0384124
